# Supplementary material for: RSPO3 is important for trabecular bone and fracture risk in mice and humans
Source: Nat Commun. 2021 Aug 13;12:4923. doi: 10.1038/s41467-021-25124-2 (PMC8363747; doi:10.1038/s41467-021-25124-2)
Supplement: Supplementary file 3 — Source Data [file 41467_2021_25124_MOESM3_ESM.xlsx]

## Sheet: Fig 1a
		Brain cortex		Cortical bone		Liver		Lung		Trab bone		Gonadal fat		Bone marrow
		Arbitrary units	% of cortical bone	Arbitrary units	% of cortical bone	Arbitrary units	% of cortical bone	Arbitrary units	% of cortical bone	Arbitrary units	% of cortical bone	Arbitrary units	% of cortical bone	Arbitrary units	% of cortical bone
		1135.39	235.678	432.544	89.785	497.788	103.328	125.5	26.0505	133.384	27.687	177.432	36.8303	33.0715	6.86478
		1290.43	267.86	560.011	116.244	286.84	59.5406	105.721	21.9449	151.913	31.5332	4.15263	0.861978	#UNDETECTED	2.3833
		1608.63	333.909	479.887	99.6122	278.419	57.7927	188.647	39.1583	79.1243	16.4242	134.24	27.8647	39.8823	8.27853
		1009.54	209.554	411.053	85.324	189.423	39.3192	100.273	20.8142	117.471	24.3838	34.8975	7.24381	17.0772	3.54479
		1122.39	232.978	539.643	112.016	222.474	46.1798	107.877	22.3925	154.476	32.0652	26.159	5.42993	#UNDETECTED	2.3833
		915.297	189.992	467.395	97.0191	234.873	48.7535	173.535	36.0213	124.832	25.9118	58.0801	12.0559	11.4817	2.3833
	Mean	1180.28	244.995	481.756	100	284.969	59.1523	133.592	27.7303	126.866	26.3342	72.4935	15.0478	25.3782	4.30633
	SEM	100.058	20.7695	23.8783	4.95652	45.0491	9.35103	15.5351	3.22468	11.2603	2.33734	27.8468	5.78027	6.65567	1.06455
		Spleen		Kidney		Thymus		Muscle		Testis		Heart
		Arbitrary units	% of cortical bone	Arbitrary units	% of cortical bone	Arbitrary units	% of cortical bone	Arbitrary units	% of cortical bone	Arbitrary units	% of cortical bone	Arbitrary units	% of cortical bone
		21.5135	4.46565	8.51515	1.76752	7.91402	3.77993	7.92196	1.64439	4.25364	2.03165	21.6717	4.49848
		10.9689	2.27685	14.6567	3.04235	2.16007	1.0317	6.48511	1.34614	4.33438	2.07021	2.99997	0.622716
		8.25586	1.7137	12.5245	2.59977	4.61256	2.20307	7.55421	1.56806	1.49819	0.715571	1	0.207574
		13.9182	2.88906	4.41824	0.917112	2.97254	1.41976	6.44182	1.33715	2.90853	1.38919	7.11253	1.47638
		17.9919	3.73466	15.2435	3.16415	3.05911	1.46111	6.01265	1.24807	2.35265	1.12369	3.17989	0.660063
		16.7103	3.46862	12.0807	2.50763	1	0.477625	6.37615	1.32352	1.92687	0.920321	0.865222	0.179598
	Mean	14.8931	3.09143	11.2398	2.33309	3.61972	1.72887	6.79865	1.41122	2.87904	1.3751	6.13822	1.27414
	SEM	1.97601	0.410168	1.67352	0.347379	0.985789	0.470837	0.308471	0.0640307	0.486446	0.232339	3.2406	0.672664

## Sheet: Fig 1b
RQ RSPO3/18S
	d2	d7
	0.502678	1
	0.407047	1.37623
	0.68598	2.16705
	0.618423	1.35489
mean	0.553532	1.47454
SEM	0.0617774	0.246431
% of d2	d2	d7
	90.8128	180.658
	73.5363	248.626
	123.928	391.495
	111.723	244.771
mean	100	266.387
SEM	11.1606	44.5197

## Sheet: Fig 3b
		Fig 3b
		mRNA vertebrae bone	mRNA Liver	mRNA brain cortex	mRNA cortical bone
		Rspo3 exp	Rspo3 exp	Rspo3 exp	Rspo3 exp
		Arbritary units	Arbritary units	Arbritary units	Arbritary units
		65.5592	4.58117	2.37283	106.128
		29.2552	5.60107	1.94499	108.91
		19.7715	2.00065	1.08701	75.985
		33.219	8.35568	4.33073	103.199
		27.5989	8.48732	4.85566	60.7149
		56.7708	#UNDETECTED	2.94242	137.863
		50.1515	7.72204	1.57741	87.9821
		42.6112	#UNDETECTED	5.09334	101.155
		34.8164	1.61546	4.31599	83.5513
		31.8147	1	3.75656	141.307
		53.8173	1.39992	2.66749	99.1638
		34.9111	2.13477	2.0903	65.2443
		36.0657	1.12692	5.06411	80.5011
		12.7599	3.09376	1	103.041
Rspo3flox/flox		16.1234	6.36837	1.33859	110.454
	Mean	36.3497	4.11439	2.96249	97.68
	SEM	3.908	0.797836	0.384407	5.94823
		7.17406	6.17825	2.21208	1
		1	7.3952	2.30823	6.47311
		6.73898	7.93204	3.23193	11.5773
		2.03025	5.17741	4.01017	5.03537
		3.55533	1.28239	4.07595	5.52653
		3.52465	1.56397	3.31189	27.0706
		1.17762	4.64651	2.98823	8.04269
		5.74577	2.06803	2.60614	6.05352
		2.7223	1.00068	3.06145	50.4726
		6.48912	10.6903	3.01839	1.51204
		3.36606	5.89716	1.54233	1.96058
		#UNDETECTED	6.96677	1.63318	2.93186
		3.12238	7.15085	1.39236	2.3028
Runx2-creRspo3flox/flox		2.84267	8.15197	2.04552	64.182
	Mean	3.80686	5.43582	2.67413	13.8672
	SEM	0.575953	0.795077	0.229546	5.27362
	ttest	3.85385e-08	0.252377	0.532292	5.08476e-11

## Sheet: Fig 3c-d, f-i
		Fig. 3c			Fig. 3d				Fig. 3f	Fig. 3g	Fig. 3h	Fig. 3i
		Body weight (gram)			Liver	Gonadal fat	Kidneys	Spleen	BV/TV	Tb,Th	Tb,Sp	Tb,N
		5 weeks	9 weeks	13 week	mg/g BW	mg/g BW	mg/g BW	mg/g BW	%	µm	µm	1/mm
		15.7	20.7	21.7	47.6267	12.3088	10.0737	3.8341	21.8064	46.71	145.49	4.66844
		18.2	21.6	23.6	39.8263	33.3559	8.91949	2.84322	18.6395	46.05	163.89	4.04763
		16.8	19.6	21.1	41.7962	11.4929	12.4123	3.50237	24.6541	52.25	150.64	4.71883
		15.5	18.1	19.6	43.1582	6.15306	12.5204	3.20918	23.7511	48.86	150.03	4.86093
		16.8	19.8	21.1	40.891	10.4645	12.1043	3.90521	22.3598	48.65	151.05	4.59582
		15.8	19.4	19.2	40.1823	12.2865	11.7812	4.10417	20.9351	45.88	146.63	4.5628
		16.8	21	22.4	40.1964	27.808	9.38393	3.54018	19.0921	42.03	153.31	4.54266
		15.8	19.2	20	38.93	10.405	11.055	3.37	21.8916	44.46	151.6	4.92349
		15.7	22.2	23.1	36.4762	20.6753	9.67532	3.45455	20.3656	43.62	159.3	4.66849
		16.7	21.2	22.3	42.3318	7.47534	9.56951	3.80717	21.2336	47.66	157.16	4.45507
		14.8	19.7	20.2	42.5297	9.86634	12.4356	3.10396	20.2021	44.55	157.46	4.53438
Female, Rspo3flox/flox		15	20.6	21.7	41.8894	23.1106	11.0046	3.93088	20.248	44.19	154.47	4.58254
	Mean	16.1333	20.2583	21.3333	41.3195	15.4502	10.9113	3.55042	21.2649	46.2425	153.419	4.59676
	SEM	0.275057	0.334722	0.401952	0.780144	2.50209	0.386368	0.109535	0.509366	0.807217	1.53928	0.0634558
		14.5	18.6	20.1	40.7811	23.0896	10.8358	3.8806	17.2531	40.81	166.68	4.22778
		16.8	20.3	21.1	35.564	19.5355	11.4313	3.12322	15.2661	44.23	167.78	3.45114
		14.8	19.4	19.8	37.1818	17.899	10.2727	3.14646	17.3452	40.27	157.44	4.30727
		14	19.3	20.5	38.0585	15.2293	9.81951	3.91707	17.2704	40.21	161.61	4.29519
		14.9	19.8	20.1	43.597	13.6965	12.3532	4.41791	16.213	40.88	169.29	3.96566
		16.9	20	21.4	42.1869	7.71495	12.1776	3.38318	18.3002	46.03	160.56	3.97553
		15.9	19.1	19.7	43.9036	12.2995	11.9746	3.8934	16.0495	43.91	168.2	3.65469
		16.3	19.3	19.8	41.096	12.0707	11.9545	2.78283	17.0886	44.55	168.5	3.83625
		16.5	19.5	20.1	40.806	12.9403	10.1692	3.85572	18.412	42.6	159.66	4.32222
		16.3	20.1	21.2	37.5708	25.3585	11.0472	3.07075	17.032	40.45	158.69	4.21091
		19.2	22.8	23.7	46.4768	28.1435	10.9409	3.49367	17.3493	42.66	163.24	4.06674
Female, Runx2-creRspo3flox/flox		17.3	20.5	23.6	41.5508	28.7924	9.84322	3.01695	17.8059	42.91	159.2	4.14954
	Mean	16.1167	19.8917	20.925	40.7311	18.0641	11.0683	3.49848	17.1154	42.4592	163.404	4.03858
	SEM	0.413381	0.307102	0.403042	0.915566	1.99804	0.263895	0.141828	0.262422	0.562247	1.2742	0.079762
	ttest	0.973526	0.428206	0.480701	0.629558	0.423047	0.74035	0.774673	2.95886e-07	0.000877584	5.30815e-05	1.67592e-05
		23.9	29.7	32.2	46.9161	21.8199	11.6398	3.04969	29.3249	46.4	118.06	6.31999
		22.1	26.5	29.6	39.6047	18.848	10.5236	2.86824	25.0309	43.58	131.9	5.74414
		20.4	26.3	28.9	42.0104	18.6436	10.7163	2.89965	29.6581	46.1	114.61	6.4339
		23.3	29.8	31.6	45.2373	28.3481	11.5633	2.47468	27.7976	48.76	123.16	5.70121
		21.9	27.7	27.3	45.0183	19.7839	11.0769	3.26374	24.708	45.95	133.78	5.37683
		23.9	31.5	35	42.4914	17.9343	10.8371	2.54229	29.8303	47.01	119.17	6.34487
		21.4	26.7	29.4	39.4014	15.2517	9.37755	2.7415	28.0154	47	124.13	5.96011
		18.5	24.1	26.6	47.1128	16.6429	11.8684	2.87218	29.6599	43.85	115.97	6.76331
		23.1	26.5	29.9	44.4314	20.8495	10.0033	2.20067	28.531	44.47	112.81	6.41581
		23.2	28.2	29.3	43.4027	10.2696	11.6792	4.74061	26.4999	53.19	130.51	4.98259
		23.3	28.1	30.9	42.0324	15.7832	10.6343	3.3754	28.0193	53.81	131.76	5.20702
		21.6	29.1	32	38.6281	25.7844	11.0312	3.49688	27.3966	51.51	132.35	5.31875
		22.7	28.4	29.3	45.1058	12.4096	12.5427	3.66894	28.8132	47.9	124.95	6.01588
		21.1	27.4	32.5	39.68	27.4	9.64308	2.51385	23.5087	45.5	142.61	5.16709
Male, Rspo3flox/flox		20.8	25.7	28.8	44.3924	21.3993	11.4236	2.57639	24.6411	44.01	129.69	5.59887
	Mean	22.08	27.7133	30.22	43.031	19.4112	10.9707	3.01898	27.429	47.2693	125.697	5.82336
	SEM	0.385721	0.481057	0.559524	0.712769	1.3275	0.222859	0.163043	0.536413	0.843277	2.18652	0.141837
		24.3	30	32.9	44.1337	25.3435	11.5289	2.35866	21.0824	43.93	148.84	4.79897
		22.8	29.7	32.3	41.9505	26.4613	9.43034	2.62229	22.003	43	135.18	5.11721
		20.2	26.3	27.8	37.8094	22.3669	12.0144	2.6223	23.9198	46.49	132.68	5.14482
		22.3	26.7	30	43.0167	27.49	12.24	2.80667	22.7661	42.98	131.98	5.29707
		22.6	29.1	32.4	51.466	6.57407	14.0833	4.9321	19.6146	46.59	153.12	4.20986
		20.7	26.7	27.7	54.4982	8.96029	13.343	4.5343	20.9489	44.14	141.69	4.74598
		20.3	23.5	25.7	47.6031	22.4825	22.4008	2.08949	20.637	40.9	138.73	5.04634
		24.1	29.3	32.7	42.4434	32.4985	11.4343	2.37615	20.1666	46.07	140.63	4.37723
		23.4	27.8	30.9	42.7896	26.3495	12.4207	2.77994	20.8051	52.68	157.27	3.94921
		20.7	24.2	25.1	39.2271	18.9283	12.1594	2.26295	22.1136	44.9	136	4.92514
		22.9	27	28.8	39.8993	16.7326	12.0833	2.99653	21.9684	48.86	147.83	4.4963
		22	27.4	31	41.6323	34.9226	9.82903	2.28387	20.8223	45.85	148.58	4.54145
		21.2	27.3	31.1	38.91	28.3344	10.7781	2.53376	24.2206	48.76	132.07	4.96732
Male, Runx2-creRspo3flox/flox		23	27.8	27.9	41.2939	18.8387	10.6595	3.51971	19.094	42.83	151.27	4.45795
	Mean	22.1786	27.3429	29.7357	43.3338	22.5917	12.4575	2.90848	21.4402	45.57	142.562	4.71963
	SEM	0.365125	0.506194	0.692472	1.28078	2.15869	0.834704	0.228637	0.3988	0.817327	2.2768	0.1051
	ttest	0.854613	0.599871	0.588583	0.835005	0.213463	0.0872319	0.694002	1.7902e-09	0.160348	1.21105e-05	1.31623e-06

## Sheet: Fig 3j
		Fig. 3j
		Rspo3 mRNA exp vertebrae		BV/TV L5
		Fold change	% of Rspo3flox/flox	%
		65.5592	180.357	29.3249
		29.2552	80.4825	25.0309
		19.7715	54.3925	29.6581
		33.219	91.3873	27.7976
		27.5989	75.9261	24.708
		56.7708	156.18	29.8303
		50.1515	137.969	28.0154
		42.6112	117.226	29.6599
		34.8164	95.7817	28.531
		31.8147	87.5239	26.4999
		53.8173	148.054	28.0193
		34.9111	96.0423	27.3966
		36.0657	99.2186	28.8132
		12.7599	35.103	23.5087
Rspo3flox/flox		16.1234	44.3564	24.6411
	Mean	36.3497	100	27.429
	SEM	3.908	10.7511	0.536413
		7.17406	19.7362	21.0824
		1	2.75105	22.003
		6.73898	18.5393	23.9198
		2.03025	5.58533	22.7661
		3.55533	9.78089	19.6146
		3.52465	9.69651	20.9489
		1.17762	3.23969	20.637
		5.74577	15.8069	20.1666
		2.7223	7.4892	20.8051
		6.48912	17.8519	22.1136
		3.36606	9.2602	21.9684
		#UNDETECTED	#UNDETECTED	20.8223
		3.12238	8.58984	24.2206
Runx2-creRspo3flox/flox		2.84267	7.82033	19.094
	Mean	3.80686	10.4729	21.4402
	SEM	0.575953	1.58448	0.3988

## Sheet: Fig 3k
			Fig. 3k
			Fmax, L5
			20.5147
			20.4091
			20.5907
			#TECHNICAL FAILURE
			20.0562
			#TECHNICAL FAILURE
			18.4357
			#TECHNICAL FAILURE
			24.6732
			16.3348
			31.9695
	Rspo3flox/flox		22
		Mean	21.6649
		SEM	1.49455
			18.8006
			#TECHNICAL FAILURE
			15.2932
			14.7285
			11.3131
			10.8756
			14.9747
			19.4248
			21.8352
			13.045
			15
	Runx2-creRspo3flox/flox		#TECHNICAL FAILURE
		Mean	15.5291
		SEM	1.18226
		ttest	0.00396253

## Sheet: Fig 3l-m
		Fig. 3l	Fig. 3m
		Ct. vBMD	Ct. Th
		(mg/cm3)	µm
		1143.9	176
		1137.6	188
		1149.6	196
		1097.1	176
		1130.2	185
		1104.2	172
		1144.9	197
		1093.6	178
		1116.1	202
		1141.6	203
		1162.4	196
Female, Rspo3flox/flox		1146.5	181
	Mean	1130.64	187.5
	SEM	6.49885	3.17304
		1099.8	180
		1161	198
		1132	185
		1109.3	198
		1115.6	179
		1159.8	195
		1130.3	184
		1086.7	171
		1133.2	198
		1122	182
		1165.6	217
Female, Runx2-creRspo3flox/flox		1171.4	204
	Mean	1132.23	190.917
	SEM	7.91626	3.73245
		1138.9	206
		1153.2	197
		1172.4	221
		1154.8	205
		1164.8	213
		1146.2	204
		1130.4	194
		1133.1	203
		1089	189
		1153.2	205
		1125.8	208
		1146.5	201
		1186	217
		1170.7	202
Male, Rspo3flox/flox		1151.3	229
	Mean	1147.75	206.267
	SEM	5.99249	2.66988
		1157.6	205
		1136.7	200
		1169	215
		1162.7	221
		1155	220
		1073.3	195
		1114.4	171
		1185.1	227
		1151.4	207
		1124	196
		1174.8	225
		1114	201
		1194.2	228
Male, Runx2-creRspo3flox/flox		1145.3	203
	Mean	1146.96	208.143
	SEM	8.64435	4.22038

## Sheet: Fig 3n-o
		Figure 3n					Figure 3o
		Rspo1 exp	Rspo2 exp	Rspo4 exp	DKK1 exp	SOST exp	P1NP		CTX
		Arbritary units	Arbritary units	Arbritary units	Arbritary units	Arbritary units	ng/ml	log	ng/ml	log
		8.51064	8.96167	7.63849	3.39238	3.28699	108.98	2.03735	19.627	1.29285
		1.92276	9.03419	5.47589	1.7155	1.8898	135.64	2.13239	21.861	1.33967
		1.65302	11.7148	3.46859	2.96601	2.3947	102.28	2.00979	32.782	1.51564
		1.76913	12.7504	0.794541	2.16604	2.51052	52.36	1.719	16.521	1.21804
		1.16973	1.76881	1.53046	1.40759	2.38813	53.66	1.72965	26.001	1.41499
		2.40134	11.3807	3.34093	3.41773	2.95275	122.3	2.08743	50.443	1.7028
		1.44887	5.53651	1	3.45966	3.07337	148.32	2.1712	32.782	1.51564
		1.44349	18.5082	2.46023	1.92566	1.47964	56.76	1.75404	26.748	1.42729
		2.33605	6.60449	2.77931	1.61679	1.78014	65.92	1.81902	25.271	1.40262
		2.82593	5.29151	3.82444	2.52226	1.57858	72.58	1.86082	27.512	1.43952
		3.40651	8.21025	2.32488	3.63743	2.06985	141.06	2.1494	30.254	1.48078
		2.4039	1.59656	4.84491	1.66169	1.03454	78.53	1.89504	27.901	1.44562
		3.27017	4.75797	3.62103	2.54346	2.72935	93.91	1.97271	21.54	1.33325
		1.47806	13.8394	1.30911	1.58014	1.25606	77.39	1.88868	25.199	1.40138
Rspo3flox/flox		1	11.8489	1.96523	1.98025	1.5386	75.2	1.87622	23.861	1.37769
	Mean	2.46931	8.78696	3.09187	2.39951	2.13087	92.326	1.94018	27.2202	1.42052
	SEM	0.470817	1.20628	0.478456	0.204365	0.179556	8.39926	0.0395671	2.02944	0.0289867
		2.0285	7.21523	1.77441	1.43492	1.89476	83.31	1.9207	23.999	1.38019
		2.93903	17.8831	0.264013	1.40689	2.34264	36.07	1.55715	21.668	1.33582
		2.34258	16.0422	3.17196	2.24592	1.47454	74.93	1.87466	30.086	1.47836
		1.41145	9.19635	3.10119	1.96756	1.57227	48.28	1.68377	29.424	1.4687
		3.23364	10.1702	6.33106	2.20281	1.3492	145.35	2.16242	23.792	1.37643
		4.17955	20.2381	2.86769	2.00752	1.24089	113.33	2.05434	28.694	1.45779
		1.92641	35.1173	4.70401	1.05961	1.40825	56.22	1.74989	26.975	1.43096
		4.41304	11.1563	1.60698	2.51902	1.64002	47.86	1.67997	23.045	1.36258
		2.03847	10.164	1.49921	1.32207	1.21976	57.66	1.76087	16.308	1.2124
		2.22782	6.33456	3.36066	1.12609	1.17577	41.58	1.61888	30.086	1.47836
		2.41771	1	6.16268	1.22605	1.06259	89.58	1.95221	21.926	1.34096
		2.39261	3.84418	1.75597	1.45262	1.22056	60.5	1.78176	24.984	1.39766
		1.78543	11.2468	3.82952	1.96686	2.98097	76.01	1.88087	23.724	1.37519
Runx2-creRspo3flox/flox		2.66127	11.6197	2.78507	1	1	52.36	1.719	22.447	1.35116
	Mean	2.57125	12.2306	3.08675	1.63842	1.54159	70.2171	1.81403	24.797	1.38904
	SEM	0.231378	2.23729	0.466143	0.133017	0.145666	8.06562	0.045317	1.04516	0.019297
	ttest	0.85074	0.178753	0.993949	0.0047976	0.0176705	0.069051	0.044787	0.308072	0.380987

## Sheet: Fig 4b
		Fig 4b
		Arbitrary units
		2.32709
		2.89203
		2.41626
		2.00659
		1.90441
		2.84697
		2.31449
		2.40015
		2.66551
		3.31725
		1.94354
		1.76281
		1.20232
Male, Rspo3flox/flox		3.78944
	Mean	2.41349
	SEM	0.177649
		2.49192
		1.61719
		1.78833
		1.69319
		2.0186
		1.68547
		1.26201
		1.61195
		1.41992
		1.6616
		#TECHNICAL FAILURE
		1.05417
		1.35795
Male, Dmp1-creRspo3flox/flox		1.67551
	Mean	1.64137
	SEM	0.0984841
	ttest	0.00101113

## Sheet: Fig 4c-h, j-k
		Fig. 4c		Fig. 4d				Fig. 4e	Fig. 4f	Fig. 4g	Fig. 4h	Fig. 4j	Fig. 4k
		Body weight (gram)		Liver	Gonadal fat	Kidneys	Spleen	BV/TV	Tb.Th	Tb.Sp	Tb.N	Ct. vBMD	Ct. Th
		9 weeks	15 weeks	mg/g	mg/g	mg/g	mg/g	%	µm	µm	1/mm	mg/cm3	µm
		20.05	22.8	43.1579	16.0132	9.97368	2.75439	15.9383	38.42	159.27	4.14823	1172.3	199
		18.64	21.1	41.0047	15.6825	10.7393	3.59242	16.9244	41.44	161.17	4.08417	1161.6	188
		21.85	25.9	40.2317	31.695	9.6834	3.4556	17.2728	41.33	161.35	4.17965	1166	201
		17.94	19.9	43.6332	12.2915	10.5829	4.14573	15.9249	38.4	165.31	4.14763	1167.8	196
		18.61	20.9	44.1914	10.5407	10.6077	3.65072	21.1319	43.67	144.6	4.83855	1164	199
		20.35	24.6	41.1545	27.9837	9.68293	3.39837	17.1138	43.42	168.95	3.94119	1168.5	196
		18.49	23.1	48.3377	15.8052	10.4848	3.61472	17.7171	41.75	156.95	4.24348	1186.2	205
		21.59	22.7	45.2203	8.20705	12.0308	2.71366	19.1507	42.24	152.68	4.53407	1208.2	219
		21.55	23.9	45.7866	9.46444	11.887	3.1046	20.0527	42.05	155.38	4.76859	1192.2	221
		18.48	20.9	44.0096	10	9.92344	2.77512	15.8593	38.73	155.46	4.09437	1135.8	187
		19.93	23	39	7.1	10.8478	3.34348	26.2657	52.2	146.11	5.03165	1143.4	205
		20.23	22.5	39.7511	18.5111	9.38222	2.76	24.4402	50.26	156.26	4.86273	1216.2	201
		20.77	22.7	37.63	23.7048	9.34802	3.38326	21.899	47.67	158.64	4.59365	1176.5	202
Female, Rspo3flox/flox		19.78	22.9	42.9039	12.0568	10.559	2.87336	24.5315	48.3	135.17	5.07929	1147.3	192
	Mean	19.8757	22.6357	42.5723	15.6468	10.4095	3.25467	19.5873	43.5629	155.521	4.46766	1171.86	200.786
	SEM	0.344316	0.422266	0.78426	2.00517	0.220806	0.116392	0.947595	1.17686	2.3423	0.104773	6.14404	2.63155
		18.03	20.8	42.6635	18.3413	9.11538	2.46154	18.1628	40.82	150.18	4.44937	1160.7	196
		19.71	22	36.1955	42.0136	9.16818	2.53636	14.1483	40.22	178.52	3.51793	1140.9	207
		19.88	24.5	48.6571	28.6857	9.42449	4.2898	14.5132	43.31	165.99	3.35082	1187	201
		20.5	24.3	44.3992	11.107	10.7942	3.64609	16.7437	39.18	156.96	4.27366	1182	196
		18.64	22.4	39.0089	18.1786	11.0625	3.60714	15.1773	42.77	177.86	3.54828	1140.1	183
		20.58	24	41.9833	16.9875	10.6583	3.7375	16.1253	41.4	163.89	3.89533	1150.2	192
		18.33	21.6	41.0556	12.0833	10.5833	3	17.6047	43.93	165.25	4.00759	1185.7	202
		17.33	20.5	45.1122	10.7756	10.9561	3.67317	15.2013	35.57	143.7	4.27408	1132.2	186
		17.6	19.5	42.6359	9.85128	10.5538	3.10256	19.4109	39.23	141.59	4.94786	1162.7	199
		17.86	20.3	43.6355	7.97537	11.202	2.90148	16.4206	35.89	139.41	4.57543	1158.3	203
		23.09	28.2	48.6028	20.195	9.55319	3.17376	21.2095	44.45	151.31	4.7715	1199.3	203
		20.24	23.1	43.9091	11.671	10.9394	3.24675	22.0688	42.44	140.05	5.19945	1153.2	197
		22.19	24.7	44.3765	10.9069	11.3482	3.74899	20.9593	43.26	132.9	4.84444	1187.7	215
		21.46	26.6	43.0977	23.3835	10.0752	3.21805	16.2378	41.91	160.47	3.87439	1202.8	222
		21.28	25.1	36.0159	28.5219	8.18725	3.02789	21.1308	44.44	154.56	4.75512	1169	207
Female, Dmp1-creRspo3flox/flox		20.03	22.2	39.1982	10.0225	10.3333	3.17117	19.1969	41.09	147.21	4.67224	1187.3	210
	Mean	19.7969	23.1125	42.5342	17.5438	10.2472	3.28389	17.7695	41.2444	154.366	4.30984	1168.69	201.188
	SEM	0.429075	0.600824	0.912868	2.31733	0.226657	0.119234	0.650825	0.679139	3.39618	0.139929	5.52295	2.4987
		26.44	30.5	48.5639	14.5049	11.4098	2.90164	30.9021	49.17	115.83	6.28481	1157.6	213
		28.37	37.6	44.25	13.3059	9.09309	2.37234	25.0622	44.78	131.68	5.59671	1155.2	222
		22.98	28	50.4393	24.1929	11.2036	2.16071	19.1407	41.6	135.15	4.60142	1180.6	210
		26.92	30.8	48.526	17.8019	11.013	2.58766	22.7407	44.67	137.45	5.09061	1150.6	205
		24.82	23.9	59.0209	46.3096	11.8577	3.88703	21.4701	45.05	145.81	4.76591	1171.9	209
		24.25	28.6	57.535	16.0559	11.493	2.34965	25.8076	46.28	128.3	5.57608	1195.7	223
		27.12	30.8	51.9545	19.4351	12.5909	2.99351	26.041	47.39	135.61	5.49509	1169.5	207
		23.93	29.4	46.8435	21.7177	10.5816	2.82993	25.3144	44.87	121.09	5.64191	1149	200
		25.13	31.7	51.388	14.7382	11.5426	2.66562	18.6046	39	138.55	4.77026	1107.8	179
		26.24	30.8	52.4416	3.31818	12.961	5.1526	28.1167	45.18	114.56	6.22391	1202.3	213
		24.51	33.2	43.0904	28.1867	10.3373	2.36446	20.9762	44.16	150.37	4.75014	1146.2	208
		27.99	35.3	45.7139	28.5042	11.9462	2.94618	24.6922	44.69	129.61	5.52502	1154.3	227
		23.39	28.7	43.3449	28.5645	11.2997	3.32404	17.596	39.3	149.47	4.47744	1118.1	177
Male, Rspo3flox/flox		24.49	29.4	44.534	21.2789	9.46599	2.79592	27.1288	45.2	127.04	6.0014	1173.2	218
	Mean	25.47	30.6214	49.1176	21.2796	11.1997	2.95223	23.8281	44.3814	132.894	5.34291	1159.43	207.929
	SEM	0.45649	0.881194	1.33978	2.67859	0.286029	0.206805	1.03668	0.743039	3.00777	0.161316	6.96585	3.93137
		27	33.4	45.7575	28.518	11.9521	1.73353	27.5145	44	112.4	6.25263	1174.9	205
		25.67	30.8	45.1136	18.3084	11.4643	2.58766	22.5117	43.35	126.23	5.19332	1171.1	201
		23.53	26.1	50.2605	10.1686	12.2337	3.33716	26.198	41.81	124.55	6.26568	1154.2	194
		26.88	37.4	41.4866	35.8556	9.59091	2.21123	21.8783	42.13	128	5.19244	1185.6	215
		23.44	28.8	38.2188	26.7778	10.8299	2.13542	23.9264	40.6	123.99	5.89353	1131.9	209
		27.34	35.6	42.3118	24.1517	8.95787	2.20225	19.6614	42.84	141.2	4.58973	1173.9	220
		25.73	34.8	42.408	35.408	11.5661	2.2069	15.9661	36.45	139.6	4.37977	1141.8	195
		26.01	27.9	50.1434	12.147	13.7204	3.33692	23.3942	42.18	130.19	5.54632	1174.5	201
		26.49	29.3	54.8737	9.33447	14.5392	3.43003	15.3704	38.28	153.28	4.01491	1104.4	181
		23.26	30.5	48.7574	28.859	10.5115	2.32131	19.6298	41.23	138.43	4.76141	1133.4	193
		26.32	32.7	56.5963	17.208	11.685	3.46789	19.5576	40.23	135.28	4.86194	1149.7	207
		26.88	29	58.4655	12.5552	14.6759	5.35862	22.422	44.59	141.7	5.02881	1131.3	206
		28.62	31.3	54.4249	8.6869	14.8722	4.8115	22.9956	43.96	126.45	5.23144	1190.7	216
Male, Dmp1-creRspo3flox/flox		27.76	30.8	44.1071	27.4156	12.5292	2.06818	21.5419	38.73	133.27	5.56254	1118.6	196
	Mean	26.0664	31.3143	48.0661	21.0996	12.0806	2.94347	21.612	41.4557	132.469	5.19818	1152.57	202.786
	SEM	0.438097	0.843844	1.67792	2.57549	0.493258	0.288696	0.9098	0.637799	2.70038	0.177942	7.09864	2.82489
	ttest	0.354528	0.574987	0.628454	0.961729	0.134447	0.980503	0.120199	0.00606275	0.917069	0.551997	0.496636	0.297847

[truncated: 33 more sheets: Fig 4m, Fig 4n, Fig 4o, Fig 4p-u, Fig 4v, Fig 5a, Fig 5d, Fig 5e, Fig 5f, Fig 5h, Fig 5i, Fig 5j, Fig 5k, Fig 5m, Fig 5n, Fig 6a-b, Fig 6c-d, Fig 6e-h, Fig S2a, Fig S2b …]
